# Supplementary material for: Impact of Albumin Pre-Coating on Gold Nanoparticles Uptake at Single-Cell Level
Source: Nanomaterials (Basel). 2022 Feb 23;12(5):749. doi: 10.3390/nano12050749 (PMC8911762; doi:10.3390/nano12050749)
Supplement: Supplementary file 1 [file nanomaterials-12-00749-s001.zip]

Archive with 1 entries (1 files):
- nanomaterials-1609480-supplementary.pdf
